# Supplementary material for: Assessment of Biological Activity of 28-Homobrassinolide via a Multi-Level Comparative Analysis
Source: Int J Mol Sci. 2023 May 27;24(11):9377. doi: 10.3390/ijms24119377 (PMC10253320; doi:10.3390/ijms24119377)
Supplement: Supplementary file 1 [file ijms-24-09377-s001.zip]

Archive with 1 entries (1 files):
- Supplemantary materials for IJMS.pptx
